# Supplementary material for: Integrating open-source technologies to build low-cost information systems for improved access to public health data
Source: Int J Health Geogr. 2008 Jun 9;7:29. doi: 10.1186/1476-072X-7-29 (PMC2432052; doi:10.1186/1476-072X-7-29)
Supplement: Additional file 2 — CountySampleFile.xls. U. S. county based geospatial public health data in Microsoft Excel spreadsheet file format. [file 1476-072X-7-29-S2.xls]

## Sheet: Sheet1
State	County	Life Expectancy
Washington	Adams	77.3
Washington	Asotin	77.7
Washington	Benton	78.8
Washington	Chelan	78.9
Washington	Clallam	78.1
Washington	Clark	78
Washington	Columbia	77.7
Washington	Cowlitz	76.4
Washington	Douglas	79.6
Washington	Ferry	76.4
Washington	Franklin	77.3
Washington	Garfield	77.7
Washington	Grant	77.7
Washington	Grays Harbor	74.9
Washington	Island	80.3
Washington	Jefferson	79.5
Washington	King	79.2
Washington	Kitsap	77.9
Washington	Kittitas	78.8
Washington	Klickitat	77.3
Washington	Lewis	76.3
Washington	Lincoln	77.7
Washington	Mason	76.4
Washington	Okanogan	76.4
Washington	Pacific	76.5
Washington	Pend Oreille	77.1
Washington	Pierce	77
Washington	San Juan	80.3
Washington	Skagit	78.2
Washington	Skamania	77.3
Washington	Snohomish	78.4
Washington	Spokane	77.7
Washington	Stevens	77.1
Washington	Thurston	78.3
Washington	Wahkiakum	76.5
Washington	Walla Walla	78.8
Washington	Whatcom	79.1
Washington	Whitman	80.1
Washington	Yakima	77.2
