# Supplementary material for: Integrating open-source technologies to build low-cost information systems for improved access to public health data
Source: Int J Health Geogr. 2008 Jun 9;7:29. doi: 10.1186/1476-072X-7-29 (PMC2432052; doi:10.1186/1476-072X-7-29)
Supplement: Additional file 4 — ZipCodeSampleFile.xls. U. S. ZIP code based geospatial public health data in Microsoft Excel spreadsheet file format. [file 1476-072X-7-29-S4.xls]

## Sheet: Sheet1
Zip	Cases of Female Breast Cancer
NY10501	13
NY10502	24
NY10504	32
NY10506	36
NY10507	16
NY10510	51
NY10511	12
NY10514	55
NY10520	60
NY10522	50
NY10523	22
NY10526	14
NY10527	3
NY10528	52
NY10530	82
NY10532	34
NY10533	32
NY10535	3
NY10536	35
NY10537	6
NY10538	98
NY10541	78
NY10543	65
NY10546	6
NY10547	31
NY10548	19
NY10549	68
NY10550	129
NY10552	92
NY10553	42
NY10560	14
NY10562	121
NY10566	81
NY10567	69
NY10570	61
NY10573	130
NY10576	18
NY10577	16
NY10580	92
NY10583	196
NY10589	72
NY10590	31
NY10591	69
NY10594	20
NY10595	32
NY10597	6
NY10598	123
NY10601	37
NY10603	75
NY10604	29
NY10605	99
NY10606	50
NY10607	27
NY10701	190
NY10703	73
NY10704	105
NY10705	109
NY10706	45
NY10708	125
NY10709	95
NY10710	139
NY10801	145
NY10803	42
NY10804	91
NY10805	81
