# Supplementary material for: Integrating open-source technologies to build low-cost information systems for improved access to public health data
Source: Int J Health Geogr. 2008 Jun 9;7:29. doi: 10.1186/1476-072X-7-29 (PMC2432052; doi:10.1186/1476-072X-7-29)
Supplement: Additional file 5 — LatLngSampleFile.txt. Latitude/longitude based geospatial public health data in comma separated value text format. [file 1476-072X-7-29-S5.txt]

#Position	Latitude	Longitude	Day number
0	42.37455407329273	-71.09600452536358	1
1	42.365894560466806	-71.10149672138236	1
2	42.373890954435524	-71.0954755413253	2
3	42.37242100053542	-71.08968377859539	2
4	42.36955324904336	-71.09281946336338	2
5	42.371694560897	-71.09564524977307	2
6	42.370979504450304	-71.09345472615571	3
7	42.369683605959985	-71.09983295495935	3
8	42.37282397457113	-71.09781606117451	3
9	42.37540065852763	-71.09685871099056	3
10	42.37216701505921	-71.0921214185705	3
