# Supplementary material for: Integrating open-source technologies to build low-cost information systems for improved access to public health data
Source: Int J Health Geogr. 2008 Jun 9;7:29. doi: 10.1186/1476-072X-7-29 (PMC2432052; doi:10.1186/1476-072X-7-29)
Supplement: Additional file 6 — LatLngSampleFile.xls. Latitude/longitude based geospatial public health data in Microsoft Excel spreadsheet file format. [file 1476-072X-7-29-S6.xls]

## Sheet: Sheet1
Position	Latitude	Longitude	Day number
0	42.3746	-71.096	1
1	42.3659	-71.1015	1
2	42.3739	-71.0955	2
3	42.3724	-71.0897	2
4	42.3696	-71.0928	2
5	42.3717	-71.0956	2
6	42.371	-71.0935	3
7	42.3697	-71.0998	3
8	42.3728	-71.0978	3
9	42.3754	-71.0969	3
10	42.3722	-71.0921	3
