# Supplementary material for: Integrating open-source technologies to build low-cost information systems for improved access to public health data
Source: Int J Health Geogr. 2008 Jun 9;7:29. doi: 10.1186/1476-072X-7-29 (PMC2432052; doi:10.1186/1476-072X-7-29)
Supplement: Additional file 7 — StateSampleFile.txt. U. S. state based geospatial public health data in comma separated value text format. [file 1476-072X-7-29-S7.txt]

#state	percentage of uninsured
Alabama	14.1
Alaska	16.7
Arizona	19.5
Arkansas	17.5
California	18.5
Colorado	16.6
Connecticut	10.4
Delaware	12.5
District Of Columbia	12.4
Florida	20.3
Georgia	17.6
Hawaii	8.6
Idaho	14.9
Illinois	13.6
Indiana	13.1
Iowa	9.3
Kansas	11.1
Kentucky	13.8
Louisiana	18.5
Maine	9.5
Maryland	13.5
Massachusetts	10.3
Michigan	10.6
Minnesota	8.5
Mississippi	18.1
Missouri	12.3
Montana	17.0
Nebraska	11.1
Nevada	18.3
New Hampshire	10.4
New Jersey	14.6
New Mexico	21.0
New York	13.2
North Carolina	16.0
North Dakota	11.1
Ohio	10.7
Oklahoma	18.7
Oregon	16.6
Pennsylvania	10.2
Rhode Island	10.2
South Carolina	16.0
South Dakota	11.6
Tennessee	13.4
Texas	24.1
Utah	15.7
Vermont	10.8
Virginia	13.2
Washington	12.5
West Virginia	15.5
Wisconsin	9.4
Wyoming	14.0
