# Supplementary material for: Integrating open-source technologies to build low-cost information systems for improved access to public health data
Source: Int J Health Geogr. 2008 Jun 9;7:29. doi: 10.1186/1476-072X-7-29 (PMC2432052; doi:10.1186/1476-072X-7-29)
Supplement: Additional file 10 — InputForGeocoderSample.xls. U. S. street address sample file in Microsoft Excel spreadsheet file format. [file 1476-072X-7-29-S10.xls]

## Sheet: Sheet1
Name of Location	U.S. Address	Phone
Auburn Community Health Center	126 Auburn Ave, Suite 300, Auburn, WA 98002	253-735-0166
Bothell-Kenmore Community Health Center	66016 NE Bothell Way #G, Bothell, WA 98061	425-486-0658
Burien Community Health Center	457 SW 148th Suite 202, Burien, WA 98166	206-244-0264
Eastside Community Health Center	16345 NE 87th Street, Suite B-6, Redmond, WA, 98052	425-882-1697
