# Supplementary material for: Integrating open-source technologies to build low-cost information systems for improved access to public health data
Source: Int J Health Geogr. 2008 Jun 9;7:29. doi: 10.1186/1476-072X-7-29 (PMC2432052; doi:10.1186/1476-072X-7-29)
Supplement: Additional file 11 — PlaceMarkersSample.xml. locations with known latitudes/longitudes sample file in XML format. [file 1476-072X-7-29-S11.xml]

<placeMarkers>
	<marker lat="47.30847" lng="-122.22804" name="Auburn Community Health Center" address="126 Auburn Ave, Suite 100, Auburn, WA 98002" phone="253-804-8713"/>
	<marker lat="47.752477" lng="-122.219704" name="Bothell-Kenmore Community Health Center" address="66016 NE Bothell Way #G, Bothell, WA 98061" phone="425-486-0658"/>
	<marker lat="47.470409" lng="-122.33977" name="Burien Community Health Center" address="457 SW 148th Suite 202, Burien, WA 98166" phone="206-244-0264"/>
	<marker lat="47.679788" lng="-122.122371" name="Eastside Community Health Center" address="16345 NE 87th Street, Suite B-6, Redmond, WA, 98052" phone="425-882-1697"/>
</placeMarkers>
